# Supplementary material for: Morphology Control and Spectral Study of the 2D and Hierarchical Nanostructures Self-Assembled by the Chiral Alanine-Decorated Perylene Bisimides
Source: Molecules. 2024 Sep 28;29(19):4610. doi: 10.3390/molecules29194610 (PMC11477776; doi:10.3390/molecules29194610)
Supplement: Supplementary file 1 [file molecules-29-04610-s001.zip]

Archive with 1 entries (1 files):
- molecules-3199550-supplementary.pdf
